# Supplementary material for: miR-671-5p as a diagnostic biomarker and therapeutic target in periodontitis via THBS1 regulation
Source: Hereditas. 2025 Sep 25;162:185. doi: 10.1186/s41065-025-00546-w (PMC12465853; doi:10.1186/s41065-025-00546-w)
Supplement: Supplementary file 3 — Supplementary Material 3 [file 41065_2025_546_MOESM3_ESM.xlsx]

## Sheet: Clinical Characteristics
Age (mean±SD)		BMI(kg/m2)		gender		Dietary favor (light/heavy)		Smoking history (yes/no)		Drinking history (yes/no)		PD (mm)		CAL (mm)		​​BOP (%)​
HC	Periodontitis	HC	Periodontitis	HC	Periodontitis	HC	Periodontitis	HC	Periodontitis	HC	Periodontitis	HC	Periodontitis	HC	Periodontitis	HC	Periodontitis
38	34	21.95	24.57	1	1	0	0	0	0	0	0	2.3	5.1	0	4.1	9.6	44.1
47	34	21.82	23.29	0	1	1	0	1	0	1	0	2.3	6.1	0	2.6	5.3	26.8
23	51	21.02	25.23	1	0	1	0	0	0	1	1	2.6	5.5	0	4.3	6.2	45.5
60	41	22.08	24.05	1	0	1	1	0	0	1	0	1.2	4.6	0	5.5	7.5	28.4
52	40	25.24	21.67	0	0	1	1	1	1	0	1	2.5	4.3	0	2.7	4.2	13.9
47	45	22	25.53	0	0	0	1	1	0	0	1	1.4	3.4	0	3	6.1	19.4
25	54	24.97	26.7	0	1	0	1	1	0	0	0	1.9	4.3	0	4.1	8.9	34.8
42	57	24.03	24.79	1	1	1	1	1	0	1	1	1.1	4.5	0	3.6	4.7	21.5
44	54	21.65	21.67	0	0	1	1	1	1	1	0	2.6	3.4	0	1.3	4.5	18.4
42	53	21.82	25.54	0	1	0	1	0	1	0	1	1.2	3.1	0	3.4	8.6	18.8
51	60	24.82	22.13	1	0	1	0	1	1	0	1	2.3	4	0	2.9	5.2	42.3
48	54	22.59	24.18	1	1	1	1	0	0	0	1	1.5	3	0	2.9	9.5	33
53	42	21.48	24.88	0	0	0	0	1	0	1	0	2.8	3.9	0	2.1	7.4	43.7
34	36	25.77	21.68	1	0	1	1	0	1	0	1	2.4	6.4	0	2.9	9.6	24.7
52	41	22.34	24.11	1	1	1	0	0	1	1	1	2.6	3.5	0	1.9	7.5	38.4
55	55	25.61	25.39	1	0	0	1	0	1	1	1	1.2	4.1	0	3.9	9.2	42.3
52	31	24.3	22.65	1	0	0	1	1	1	1	0	2.7	5.9	0	4.6	5.7	35.2
46	47	24.31	23.36	0	1	0	0	1	1	1	1	2.3	3.2	0	3.8	7.7	43.7
31	30	24.67	21.61	0	0	0	1	1	1	1	0	1.8	4	0	4	8	38.7
34	53	22.1	22.11	0	1	1	1	0	0	1	0	1.4	4.4	0	4.3	8.8	63.8
51	49	24.73	26.55	1	1	1	0	1	1	1	0	1.2	6	0	5.4	9.2	13.5
32	39	21.02	22.19	0	0	0	1	0	1	0	0	1.3	3.8	0	3.4	7.1	30.7
51	57	21.3	22.22	1	0	0	0	0	0	1	0	2.6	3.2	0	2.2	6.7	19.1
40	49	24.53	23.72	0	1	1	1	0	1	1	0	2.7	3.7	0	2	9	48.5
55	47	23.06	21.28	1	1	0	0	1	1	1	1	1.2	4.2	0	3.5	8.9	25.8
28	55	21.69	24.04	0	1	1	1	1	0	0	1	1.9	5.7	0	3.5	7.1	32.7
32	60	23.89	24.43	1	1	1	0	0	0	1	1	2.6	4.2	0	2.2	9.1	35.8
51	41	23.98	26.98	1	0	0	1	0	0	0	0	2	5.7	0	1.8	8.8	45.1
47	58	21.19	23.36	1	1	1	0	0	0	1	0	3	3.4	0	2.5	8	45.7
40	50	24.5	24.82	0	1	0	1	0	0	1	1	1.5	3.6	0	1.6	5.9	48.7
40	37	24.77	24.93	0	0	1	1	1	0	0	0	1.1	5.1	0	2.9	7.8	30.8
30	39	24.01	21.41	0	0	1	1	1	1	0	0	1.8	4.7	0	4.6	9.9	51.4
34	55	23.46	22.74	0	0	0	1	1	0	0	0	1.8	4.6	0	2	9.6	28.6
37	48	23.9	26.48	0	1	0	0	1	0	0	1	1.7	4.5	0	3.2	7.5	39
49	35	24.67	23.86	1	0	0	1	0	1	0	1	3	4.6	0	2.8	8.4	34.5
40	33	24.68	23.92	1	1	0	0	1	1	1	0	2.9	4.8	0	3.3	5.8	51.9
41	48	24.06	21.15	1	0	1	1	1	1	1	1	2.8	5.4	0	2.4	5.5	23.8
42	35	23.93	24.58	1	0	0	0	0	0	0	1	2.2	4.1	0	4.2	5.5	31.1
34	43	24.52	24.31	1	0	1	1	0	1	1	1	1.5	3.9	0	3.4	5.4	23.2
38	30	23	25.16	0	1	0	0	1	0	0	0	2.1	5.2	0	4.2	7.7	17.6
60	51	24.27	26.12	1	1	1	1	0	1	1	1	2.3	4.2	0	6	5.7	34.7
36	32	24.78	25.26	1	0	0	1	1	1	0	1	1.7	4.1	0	3.5	8.3	24.4
29	30	24.9	25.99	0	1	0	1	0	1	0	0	1.3	6.3	0	3.6	8.2	60
51	29	22.71	24.06	0	0	0	0	0	1	1	1	2.6	3.3	0	1.6	9.8	35
45	57	23.1	24.28	0	0	0	0	0	0	0	1	1.6	3.1	0	2.3	7.7	20.7
41	39	24.04	25.65	1	1	0	0	1	1	0	0	2.7	3.8	0	5.5	4.8	48.8
22	33	25.72	21.92	0	1	1	1	0	1	1	0	1.2	6.9	0	6.7	4.3	62.9
48	24	24.8	26.18	1	1	1	1	0	1	0	1	1.6	6	0	4.6	9	43.6
44	29	23.71	26.42	1	0	1	0	1	0	1	1	2	3.2	0	5.2	5.8	37.9
60	46	24.23	22.94	1	1	1	1	0	0	0	0	2	6.8	0	4.7	6.4	16.9
29	46	21.32	25.86	1	1	1	1	1	1	1	1	1.1	6	0	4.8	8	48.5
31	35	25.1	22.76	1	1	0	1	0	1	0	0	1.8	4.6	0	4.9	4.4	53.4
34	38	24.26	24.05	1	0	1	0	1	1	1	0	2.3	6	0	3.9	6.1	59.4
55	47	25.06	22.21	1	1	0	0	1	0	1	0	2.2	5.6	0	4.8	5.4	50.1
33	46	22.25	21.53	1	1	0	1	0	1	0	0	2.3	6.6	0	3.1	9.9	55
28	26	22.05	21.49	1	1	1	1	0	0	0	1	1.4	3	0	6.5	8.3	55.5
52	48	23.17	21.54	1	1	0	1	1	1	1	0	2.4	5.7	0	1.5	6.2	58.7
45	47	23.39	20.1	0	0	0	0	0	1	1	0	1.3	6.6	0	3.6	8.9	44.3
54	43	24.76	24.5	0	0	1	0	1	0	1	1	1.5	5.9	0	8.8	5.4	53.8
38	42	22.68	26.07	0	0	1	0	1	1	1	0	2.7	5.6	0	4.5	5	54.8
24	54	21.08	22.46	1	0	0	1	0	0	1	0	1.3	6.6	0	2.4	5.4	46.5
45	41	24.17	24.94	1	0	1	1	1	1	0	1	2.5	5.3	0	5.4	9	21
32	33	25.88	22.53	1	0	1	0	1	0	0	1	2.8	6	0	4.9	7	49.5
55	38	25.66	24.6	1	1	0	0	0	0	0	1	2.3	5.4	0	4.4	9.1	54
41	50	23.09	20.99	0	0	1	1	1	0	1	0	1.3	4.1	0	7	9.4	50.3
51	43	21.72	26.8	0	0	0	0	1	1	0	1	1.4	6	0	5.5	8.7	29.1
47	42	25.92	23.12	0	1	1	1	0	1	1	1	2.1	6.1	0	4.9	5.5	69.9
32	54	23.83	26.83	0	0	0	0	1	1	0	1	2.5	6	0	4.5	7.4	60
39	43	22.61	22.35	1	0	1	0	1	1	0	1	2.9	6.6	0	5.7	6.3	49.4
42	53	22.39	22.59	0	1	1	1	0	1	0	1	1.8	5.5	0	4.4	6.7	59.1
48	43	22.54	22.93	0	1	1	0	1	0	1	1	1.7	4.2	0	5.2	7.6	49.9
60	28	21.08	21.95	0	1	0	1	1	1	0	1	3	5.5	0	4.4	6.4	51.1
40	29	21.72	22.33	0	0	1	0	0	1	1	1	1.3	6	0	5.3	8.8	43.6
50	57	22.13	23.89	1	0	0	1	0	1	0	1	2.1	6.4	0	7.2	6.4	67.2
55	37	22.46	26.78	0	1	0	0	0	1	0	0	2.9	5.8	0	1.7	4.3	12.3
54	43	25.83	21.92	0	0	1	1	1	0	0	1	1.3	5.9	0	6.2	7.8	55.4
39	51	22.93	21.82	1	1	0	1	0	1	0	1	1.1	4.6	0	6.1	8	59.7
60	55	21.68	21.39	0	1	1	0	1	1	0	0	1.2	5.8	0	4.5	6	50.5
35		25.63		1		0		1		0		1.8		0		6.3

## Sheet: Relative Expression
miR-671-3p					STAT3 mRNA
control	Periodontitis				control	Periodontitis
1.06	1.13				1.17	0.78
0.87	1.06				0.93	0.81
1.14	1.06				0.91	1.03
0.91	1.05				1.11	1.08
1	1.04				1.2	1.05
0.94	1				0.97	1.05
0.93	1				1.31	0.92
0.86	0.99				1.29	1.02
0.93	0.95				0.87	1
0.91	0.95				0.75	1.06
1.06	0.94				1.07	1.2
1	0.93				0.92	1.24
0.92	0.92				1.03	1.12
0.92	0.91				0.95	1.26
1.1	0.91				1.09	1.22
1.13	0.89				0.81	1.43
0.95	0.88				1.35	1.26
0.96	0.88				1.18	1.02
0.95	0.88				1.15	1.22
0.91	0.87				0.72	1.1
1.06	0.86				0.91	1.29
1.09	0.85				1.02	1.39
0.9	0.85				0.79	1.1
0.87	0.84				0.94	1.39
1.03	0.84				1	1.11
1.11	0.84				1.04	1.2
0.81	0.81				0.68	0.94
0.96	0.81				1.28	1.28
1.04	0.8				0.77	1.07
0.96	0.8				1.33	1.29
1.34	0.79				0.88	1.35
1.06	0.79				1.15	1.28
1.01	0.78				1.22	1.23
1.07	0.78				1.23	1.19
1.21	0.77				0.97	1.2
0.95	0.76				0.69	1.13
0.94	0.76				1.06	0.85
0.76	0.76				1.07	1.15
1.28	0.74				1.09	1.22
1.26	0.73				0.79	1.09
1.12	0.73				1.11	1.21
1.05	0.73				1	1.1
0.9	0.72				0.9	1.16
1.05	0.72				0.89	1.35
1.07	0.72				0.96	1.39
1.23	0.7				1.01	1.21
1.07	0.7				0.93	1.33
1.11	0.69				1.01	1.41
1.09	0.68				0.93	1.45
1.07	0.67				0.91	1.44
0.6	0.67				1.07	1.53
1.23	0.67				1.03	1.07
0.88	0.67				0.94	1.45
0.76	0.67				0.91	1.44
1.08	0.67				1.08	1.57
0.98	0.65				0.79	1.4
1.38	0.64				0.82	1.49
1.42	0.63				0.79	1.22
1.3	0.63				0.88	1.34
0.74	0.62				1.09	1.42
0.93	0.6				0.81	1.3
1.19	0.6				0.96	1.46
0.97	0.59				1.05	1.33
0.95	0.58				1.07	1.14
1.25	0.58				1.03	1.42
0.84	0.57				0.97	1.17
0.89	0.56				1.05	1.47
1.07	0.55				1.01	1.45
1.07	0.55				1.03	1.51
0.92	0.53				1.05	1.36
1.38	0.53				0.9	1.34
0.95	0.5				1.33	1.44
1.02	0.48				0.8	1.31
0.81	0.46				1.01	1.45
1.03	0.44				0.78	1.58
0.85	0.42				0.81	1.64
1.18	0.36				0.96	1.67
1.04	0.21				0.94	1.7
0.93					1.39

## Sheet: ​​Chi-Square
miR-671-3p		PD (mm)		CAL (mm)		​​BOP (%)​				miR-671-3p	PD (mm)	CAL (mm)	​​BOP (%)​
1.13	1	5.1	1	4.1	1	44.1	1			1	1	1	1
1.06	1	6.1	1	2.6	0	26.8	0			1	1	0	0
1.06	1	5.5	1	4.3	1	45.5	1			1	1	1	1
1.05	1	4.6	0	5.5	1	28.4	0			1	0	1	0
1.04	1	4.3	0	2.7	0	13.9	0			1	0	0	0
1	1	3.4	0	3	0	19.4	0			1	0	0	0
1	1	4.3	0	4.1	1	34.8	0			1	0	1	0
0.99	1	4.5	0	3.6	0	21.5	0			1	0	0	0
0.95	1	3.4	0	1.3	0	18.4	0			1	0	0	0
0.95	1	3.1	0	3.4	0	18.8	0			1	0	0	0
0.94	1	4	0	2.9	0	42.3	1			1	0	0	1
0.93	1	3	0	2.9	0	33	0			1	0	0	0
0.92	1	3.9	0	2.1	0	43.7	1			1	0	0	1
0.91	1	6.4	1	2.9	0	24.7	0			1	1	0	0
0.91	1	3.5	0	1.9	0	38.4	0			1	0	0	0
0.89	1	4.1	0	3.9	0	42.3	1			1	0	0	1
0.88	1	5.9	1	4.6	1	35.2	0			1	1	1	0
0.88	1	3.2	0	3.8	0	43.7	1			1	0	0	1
0.88	1	4	0	4	0	38.7	0			1	0	0	0
0.87	1	4.4	0	4.3	1	63.8	1			1	0	1	1
0.86	1	6	1	5.4	1	13.5	0			1	1	1	0
0.85	1	3.8	0	3.4	0	30.7	0			1	0	0	0
0.85	1	3.2	0	2.2	0	19.1	0			1	0	0	0
0.84	1	3.7	0	2	0	48.5	1			1	0	0	1
0.84	1	4.2	0	3.5	0	25.8	0			1	0	0	0
0.84	1	5.7	1	3.5	0	32.7	0			1	1	0	0
0.81	1	4.2	0	2.2	0	35.8	0			1	0	0	0
0.81	1	5.7	1	1.8	0	45.1	1			1	1	0	1
0.8	1	3.4	0	2.5	0	45.7	1			1	0	0	1
0.8	1	3.6	0	1.6	0	48.7	1			1	0	0	1
0.79	1	5.1	1	2.9	0	30.8	0			1	1	0	0
0.79	1	4.7	0	4.6	1	51.4	1			1	0	1	1
0.78	1	4.6	0	2	0	28.6	0			1	0	0	0
0.78	1	4.5	0	3.2	0	39	0			1	0	0	0
0.77	1	4.6	0	2.8	0	34.5	0			1	0	0	0
0.76	1	4.8	0	3.3	0	51.9	1			1	0	0	1
0.76	1	5.4	1	2.4	0	23.8	0			1	1	0	0
0.76	1	4.1	0	4.2	1	31.1	0			1	0	1	0
0.74	0	3.9	0	3.4	0	23.2	0			0	0	0	0
0.73	0	5.2	1	4.2	1	17.6	0			0	1	1	0
0.73	0	4.2	0	6	1	34.7	0			0	0	1	0
0.73	0	4.1	0	3.5	0	24.4	0			0	0	0	0
0.72	0	6.3	1	3.6	0	60	1			0	1	0	1
0.72	0	3.3	0	1.6	0	35	0			0	0	0	0
0.72	0	3.1	0	2.3	0	20.7	0			0	0	0	0
0.7	0	3.8	0	5.5	1	48.8	1			0	0	1	1
0.7	0	6.9	1	6.7	1	62.9	1			0	1	1	1
0.69	0	6	1	4.6	1	43.6	1			0	1	1	1
0.68	0	3.2	0	5.2	1	37.9	0			0	0	1	0
0.67	0	6.8	1	4.7	1	16.9	0			0	1	1	0
0.67	0	6	1	4.8	1	48.5	1			0	1	1	1
0.67	0	4.6	0	4.9	1	53.4	1			0	0	1	1
0.67	0	6	1	3.9	0	59.4	1			0	1	0	1
0.67	0	5.6	1	4.8	1	50.1	1			0	1	1	1
0.67	0	6.6	1	3.1	0	55	1			0	1	0	1
0.65	0	3	0	6.5	1	55.5	1			0	0	1	1
0.64	0	5.7	1	1.5	0	58.7	1			0	1	0	1
0.63	0	6.6	1	3.6	0	44.3	1			0	1	0	1
0.63	0	5.9	1	8.8	1	53.8	1			0	1	1	1
0.62	0	5.6	1	4.5	1	54.8	1			0	1	1	1
0.6	0	6.6	1	2.4	0	46.5	1			0	1	0	1
0.6	0	5.3	1	5.4	1	21	0			0	1	1	0
0.59	0	6	1	4.9	1	49.5	1			0	1	1	1
0.58	0	5.4	1	4.4	1	54	1			0	1	1	1
0.58	0	4.1	0	7	1	50.3	1			0	0	1	1
0.57	0	6	1	5.5	1	29.1	0			0	1	1	0
0.56	0	6.1	1	4.9	1	69.9	1			0	1	1	1
0.55	0	6	1	4.5	1	60	1			0	1	1	1
0.55	0	6.6	1	5.7	1	49.4	1			0	1	1	1
0.53	0	5.5	1	4.4	1	59.1	1			0	1	1	1
0.53	0	4.2	0	5.2	1	49.9	1			0	0	1	1
0.5	0	5.5	1	4.4	1	51.1	1			0	1	1	1
0.48	0	6	1	5.3	1	43.6	1			0	1	1	1
0.46	0	6.4	1	7.2	1	67.2	1			0	1	1	1
0.44	0	5.8	1	1.7	0	12.3	0			0	1	0	0
0.42	0	5.9	1	6.2	1	55.4	1			0	1	1	1
0.36	0	4.6	0	6.1	1	59.7	1			0	0	1	1
0.21	0	5.8	1	4.5	1	50.5	1			0	1	1	1

## Sheet: ​​Inflammatory Cytokine Levels
IL-6 (pg/ml)	IL-1β (pg/ml)	TNF-α(pg/ml)
22.27	33.96	52.04
32.03	36.71	55.58
34.6	39.39	72.19
79.26	125.75	88.92
45.55	61.68	223.1
59.24	92.94	245.73
64.16	167.94	99.84
86.88	48.98	112.26
113.71	85.46	159.6
57.27	143.59	198.99
105.33	157.21	196.18
93.77	142.06	94.97
40.56	136.97	139.39
83.31	93.99	135.14
81.58	65.61	135.4
97.25	102.27	120.66
38.03	126.73	83.83
109.82	52.61	84.13
99.52	123.09	220.41
41.98	137.31	78.59
34.78	169.68	250.68
110.1	146.36	221.79
76.65	50.01	242.18
55.28	90.33	119.87
38.98	167.03	143.8
64.06	42.97	243.21
54.81	170.09	87.9
112.18	122.48	126.3
75.34	137.72	94.36
79.86	111.23	141.51
64.61	139.2	98.65
107.39	114.04	150.43
59.83	41.24	74.72
62.26	101.07	118.03
90.55	138.96	182.87
130.73	90.25	97.87
171.67	121.27	127.92
56.97	255.62	238.86
158.39	264.64	115.02
162.94	258.29	360.45
165.06	182.46	363.55
140.7	241.15	302.51
66.49	191.36	265.12
141.09	159.3	298.23
61.61	228.72	351
180.59	234.66	287.9
136.25	249.54	292.3
136.26	198.72	300.89
166.02	234.74	333
186.34	269.27	343.67
124.37	175.33	345.08
108.67	224.63	344.26
114.61	253.54	330.5
164.19	270.61	320.31
115.9	246.07	309.51
118.98	262.89	339.01
151.55	239.63	288.97
180.95	210.81	344.84
151.82	187.52	256.56
116.32	238.04	358.16
154.67	176.77	304.18
150.28	99.5	311.77
182.51	262.76	339.9
142.69	176.17	349.87
132.41	215.45	361.37
173.02	234.7	330.6
153.92	236.63	311.61
181.41	228.71	283.98
116.85	180.4	298.76
163.75	242.77	274.19
138.29	221.16	321.97
164.66	246.13	370.22
186.93	282.97	373.86
187.19	288.5	376.49
193.34	288.87	379.11
195.97	292.51	389.2
198.74	294.31	391.07
199.87	298.92	398.83

## Sheet: ​LPS Dose Effects on hPDLFs​​
​miR-671-3p Expression Levels in LPS-Induced hPDLFs Across Concentrations​
Control	1	2	3
1	0.97	0.85	0.46
0.99	0.93	0.83	0.44
0.98	0.85	0.75	0.52
0.97	0.96	0.7	0.54
1.02	0.92	0.79	0.4
IL-6 Levels in LPS-Induced hPDLFs Across Concentrations​
Control	1	2	3
21.71	133.18	321.54	401.88
39.15	102.7	333.98	412.01
24.04	127.88	310.97	429.88
45.2	115.68	339.41	404.79
49.13	123.81	348.84	394.17
​IL-1β Levels in LPS-Induced hPDLFs Across Concentrations​
Control	1	2	3
10.81	42.85	100.62	141.19
12.21	33.7	95.29	129.4
8.93	47.31	108.79	136.11
14.41	38.15	96.87	136.94
14.29	34.31	112.72	127.44
TNF-α Levels in LPS-Induced hPDLFs Across Concentrations
Control	1	2	3
15.69	64.84	128.77	181
12.53	50.71	136.65	176.77
17.83	54.01	146.26	186.68
19.92	67.81	134.27	180.64
13.78	70.17	122.38	175.88
Migration Capacity of LPS-Induced hPDLFs Across Concentrations​
Control	1	2	3
118	92	84	51
117	100	80	55
110	96	92	64
106	97	85	69
101	105	79	60
Cell Viability of LPS-Induced hPDLFs Across Concentrations
Control	1	2	3
100	95.16	84.86	67.93
100	91.32	87.25	72.41
98.07	94.99	88.28	85.61
99.84	92.84	91.52	78.26
99.7	97.96	80.01	70.42

## Sheet: Targeting Verify​​ 
​​Dual-Luciferase Reporter Assay​
	Control					inhibitor-NC					miR-inhibitor					mimic-NC					miR-mimic
WT-THBS1	1.01	1.01	0.98	1	1	0.9	1.1	1.19	1.01	1.13	1.84	1.86	1.94	2.01	1.92	0.91	1	0.84	1.12	1.07	0.38	0.34	0.25	0.36	0.31
MT-THBS1	0.98	1	1	0.99	0.99	1	0.91	1.13	1	0.99	1.02	0.97	1.07	1.01	1.1	1	0.95	0.91	1.03	0.89	1.09	0.95	1.02	1.12	1
​​Effect of THBS1 Overexpression on miR-671-3p Expression
LPS	LPS+mimic-NC	LPS+miR-mimic	LPS+miR+OE-NC	LPS+miR+OE-THBS1
0.97	1.09	1.66	1.57	1.56
1.01	1.05	1.7	1.65	1.54
1	1.12	1.59	1.65	1.75
1.02	1.07	1.65	1.53	1.64
1.03	1.03	1.74	1.7	1.74
Effect of miR-671-3p Overexpression on THBS1 Expression​
LPS	LPS+mimic-NC	LPS+miR-mimic	LPS+miR+OE-NC	LPS+miR+OE-THBS1
0.97	0.97	0.39	0.53	0.81
1.03	1.08	0.43	0.43	0.95
1	1.03	0.48	0.51	0.9
0.99	1.07	0.54	0.47	0.88
1.01	1.05	0.58	0.46	0.96
Effect of miR-671-3p Overexpression on THBS1 Expression​
Control	mimic-NC	miR-mimic	miR-inhibitor
0.98	1.12	0.41	1.91
1.02	1.05	0.4	1.84
1.03	1.04	0.49	1.75
1.04	0.97	0.51	1.85
0.97	0.96	0.34	1.73

## Sheet: miR-671-3p-THBS1 in LPS hPDLFs
​​Impact of miR-671-3p/THBS1 Expression on Cell Viability of hPDLFs​
LPS	LPS+mimic-NC	LPS+miR-mimic	LPS+miR+OE-NC	LPS+miR+OE-THBS1
98.18	97.51	159.65	161.42	108.62
98.87	97.55	169.38	167	117.12
97.57	98.54	150.77	151.08	128.5
98.17	97.45	161.96	167.63	100.02
99.45	97.09	169.18	165.14	101.58
Impact of miR-671-3p/THBS1 Expression on Migratory Capacity of hPDLFs​
LPS	LPS+mimic-NC	LPS+miR-mimic	LPS+miR+OE-NC	LPS+miR+OE-THBS1
51	53	95.32	80.02	66
60	66	91.8	92.14	71
52	68	94.36	95.09	65
60	68	93.21	91.88	71
63	63	80.55	84.63	75
​​Impact of miR-671-3p/THBS1 Expression on IL-6 Secretion in hPDLFs
LPS	LPS+mimic-NC	LPS+miR-mimic	LPS+miR+OE-NC	LPS+miR+OE-THBS1
395.31	381.66	221.69	220.38	317.61
391.43	395.37	227.02	248.7	313.24
393.25	394.94	208.27	212.1	313.47
380.64	373.42	203.37	223.36	320.19
382.97	388.24	207.73	240.07	321.26
Impact of miR-671-3p/THBS1 Expression on IL-1β Secretion in hPDLFs​
LPS	LPS+mimic-NC	LPS+miR-mimic	LPS+miR+OE-NC	LPS+miR+OE-THBS1
203.53	181.72	111.69	83.14	163.25
209.94	201.15	89.08	114.91	167.73
192.11	209.28	103.23	113.21	169.56
184.17	180.81	112.64	107.85	151.42
196.22	202.92	119.06	90.74	155.73
Impact of miR-671-3p/THBS1 Expression on TNF-α Secretion in hPDLFs​
LPS	LPS+mimic-NC	LPS+miR-mimic	LPS+miR+OE-NC	LPS+miR+OE-THBS1
188.72	196.41	121.78	130.89	189.43
219.62	190.86	122.86	126.75	184.72
209.36	194.82	128.13	128.12	188.54
185.93	205.61	134.86	122.15	174.2
202.42	188.59	123.94	127.01	178.86

## Sheet: ​THBS1 Mediate Inflam via NF-κB
​​Effect of THBS1 Overexpression on p-p65/total p65 Ratio in LPS-Induced hPDLFs​
Control	LPS	LPS + OE-THBS1	LPS + OE-THBS1 + DMSO	LPS + OE-THBS1 + BAY11-7082
1.02	1.89	3.56	3.36	2.41
0.99	2.13	3.38	3.59	2.43
1.01	1.8	3.41	3.44	2.35
1.02	2	3.46	3.37	2.3
1	1.88	3.54	3.58	2.43
THBS1 Regulates IL-6 Secretion in hPDLFs via NF-κB Pathway Activation​
Control	LPS	LPS + OE-THBS1	LPS + OE-THBS1 + DMSO	LPS + OE-THBS1 + BAY11-7082
45.83	332.31	528.98	500.1	378.61
32.08	350.03	525.05	513.78	373.27
49.8	377.07	527.1	547.43	394.39
43.63	342.03	534.74	502.89	398.41
43.12	339.43	548.5	504.46	394.66
​THBS1 Regulates IL-1β Secretion in hPDLFs via NF-κB Pathway Activation​​
Control	LPS	LPS + OE-THBS1	LPS + OE-THBS1 + DMSO	LPS + OE-THBS1 + BAY11-7082
9.06	160.94	275.79	273.67	197.65
11.93	167.15	264.3	258.65	184.14
9.26	189.59	272.44	252.84	186.21
14.44	176.65	255.55	277.9	196.87
13.96	177.05	275.1	262.84	194.83
​​THBS1 Regulates TNF-α Secretion in hPDLFs via NF-κB Pathway Activation
Control	LPS	LPS + OE-THBS1	LPS + OE-THBS1 + DMSO	LPS + OE-THBS1 + BAY11-7082
12.99	195.21	277.21	276.12	191.21
15.5	194.62	277.28	279.09	196.45
18.02	175.78	273.76	266.3	207.46
13.75	197.36	271.4	267.84	180.96
14.94	170.09	266.29	269.38	181.21
